# Supplementary material for: Towards a Didactic Concept for Heterogeneous Target Groups in Digital Learning Environments—First Course Implementation
Source: J Pers Med. 2022 Apr 27;12(5):696. doi: 10.3390/jpm12050696 (PMC9147950; doi:10.3390/jpm12050696)
Supplement: Supplementary file 1 [file jpm-12-00696-s001.zip]

Archive with 1 entries (1 files):
- 2022-01-30-Fifth_Statement_Expert_Council_Federal_Government_En.pdf
